# Supplementary material for: Temporal omics analysis in Syrian hamsters unravel cellular effector responses to moderate COVID-19
Source: Nat Commun. 2021 Aug 11;12:4869. doi: 10.1038/s41467-021-25030-7 (PMC8357947; doi:10.1038/s41467-021-25030-7)
Supplement: Supplementary file 3 — Source data [file 41467_2021_25030_MOESM3_ESM.xlsx]

## Sheet: Figure 1
								Figure 1a		UMAP	Raw and processed data is available at the NCBI gene expression omnibus, entry GSE162208. The code used for data analysis is available at github.com, https://github.com/Berlin-Hamster-Single-Cell-Consortium. Further supplementary data is available at http://www.mdc-berlin.de/singlecell-SARSCoV2.
								Figure 1b		bar graph	0 dpi (naive)	2 dpi	3 dpi	5 dpi	14 dpi
											11.5	16.4	16.8	32.2	28.5
											12.3	18.4	17.2	17.8	30.6
											12.6	18.4	22	21.6	20.4
								Figure 1c		bar graph	alveolar macrophages					interstitial macrophages					monocytic macrophages					Treml4+ monocytes					neutrophils					pDCs					T / NK cells					B cells
											0 dpi (naive)	2 dpi	3 dpi	5 dpi	14 dpi	0 dpi (naive)	2 dpi	3 dpi	5 dpi	14 dpi	0 dpi (naive	2 dpi	3 dpi	5 dpi	14 dpi	0 dpi (naive)	2 dpi	3 dpi	5 dpi	14 dpi	0 dpi (naive)	2 dpi	3 dpi	5 dpi	14 dpi	0 dpi (naive)	2 dpi	3 dpi	5 dpi	14 dpi	0 dpi (naive)	2 dpi	3 dpi	5 dpi	14 dpi	0 dpi (naive)	2 dpi	3 dpi	5 dpi
											1.28534e+06	4.75006e+06	2.13215e+06	2.63178e+06	3.67888e+06	120973	516979	468731	1.34963e+06	545020	1.60289e+06	4.75518e+06	3.92133e+06	8.34523e+06	3.69024e+06	525477	470911	1.269e+06	1.42836e+06	862948	162558	511860	268663	562347	397410	71827.7	209863	182919	955990	113546	2.37032e+06	1.41273e+06	3.7327e+06	9.87482e+06	6.40398e+06	1.06607e+06	301998	1.93209e+06	3.53154e+06
											1.48988e+06	3.25146e+06	2.61646e+06	1.2777e+06	4.43008e+06	162190	346913	462289	460628	799576	2.05566e+06	4.19697e+06	3.5601e+06	4.0963e+06	3.38199e+06	671389	925102	1.06279e+06	844486	1.42627e+06	177277	476155	209698	367406	378178	116927	102033	219230	169994	118856	2.30083e+06	2.73449e+06	4.08434e+06	4.88047e+06	6.85042e+06	1.06366e+06	1.24481e+06	1.40116e+06	1.15157e+06
											1.95757e+06	4.43522e+06	3.40547e+06	2.05335e+06	3.8262e+06	292748	374256	476105	760045	563996	1.78902e+06	3.27335e+06	4.70815e+06	6.77911e+06	2.42903e+06	745177	849059	1.02495e+06	735528	737041	263178	569763	224827	324858	243544	100540	128476	211602	453575	128181	3.03689e+06	3.71463e+06	4.25849e+06	5.71873e+06	3.81338e+06	1.12072e+06	1.81542e+06	1.87797e+06	680363
								Figure 1d		UMAP	sc-Seq data	Raw and processed data is available at the NCBI gene expression omnibus, entry GSE162208. The code used for data analysis is available at github.com, https://github.com/Berlin-Hamster-Single-Cell-Consortium. Further supplementary data is available at http://www.mdc-berlin.de/singlecell-SARSCoV2.
								Figure 1e		bar graph	alveolar macrophages					interstitial macrophages					monocytic macrophages					Treml4+ monocytes					neutrophils					pDCs					T / NK cells					B cells
											0 dpi (naive)	2 dpi	3 dpi	5 dpi	14 dpi	0 dpi (naive)	2 dpi	3 dpi	5 dpi	14 dpi	0 dpi (naive	2 dpi	3 dpi	5 dpi	14 dpi	0 dpi (naive)	2 dpi	3 dpi	5 dpi	14 dpi	0 dpi (naive)	2 dpi	3 dpi	5 dpi	14 dpi	0 dpi (naive)	2 dpi	3 dpi	5 dpi	14 dpi	0 dpi (naive)	2 dpi	3 dpi	5 dpi	14 dpi	0 dpi (naive)	2 dpi	3 dpi	5 dpi
											11.1769	28.9638	12.6914	8.17324	12.9084	1.05194	3.15231	2.79006	4.19141	1.91235	13.9382	28.995	23.3413	25.9169	12.9482	4.56936	2.87141	7.55359	4.43591	3.02789	1.41354	3.1211	1.59918	1.74642	1.39442	0.624589	1.27965	1.08881	2.96891	0.398406	20.6114	8.61423	22.2184	30.6671	22.4701	9.27022	1.84145	11.5005	10.9675
											12.1128	17.671	15.212	7.17807	14.4774	1.31861	1.8854	2.68773	2.5878	2.61299	16.7127	22.8096	20.6983	23.0129	11.0523	5.45845	5.02773	6.179	4.7443	4.66102	1.44128	2.5878	1.21917	2.06408	1.23588	0.950629	0.554529	1.27459	0.955022	0.388418	18.7059	14.8614	23.7462	27.4184	22.387	8.64765	6.76525	8.1463	6.4695
											15.5363	24.1044	15.4794	9.50624	18.7559	2.3234	2.034	2.16411	3.51873	2.76469	14.1985	17.7899	21.4007	31.3848	11.907	5.9141	4.61445	4.65885	3.40522	3.61294	2.08871	3.09654	1.02194	1.50397	1.19384	0.797935	0.698239	0.961827	2.09989	0.628338	24.1023	20.1882	19.3568	26.4756	18.6931	8.89463	9.86642	8.53622	3.14983
								Figure 1f		UMAP	scSEq-data	Raw and processed data is available at the NCBI gene expression omnibus, entry GSE162208. The code used for data analysis is available at github.com, https://github.com/Berlin-Hamster-Single-Cell-Consortium. Further supplementary data is available at http://www.mdc-berlin.de/singlecell-SARSCoV2.
								Figure 1g		bar graph	0 dpi (naive)	2 dpi	3 dpi	5 dpi	14 dpi
											3.36	2.4	1.86	2.25	5.25
											2.28	2.6	1.38	1.9	4.8
											3.55	2	1.48	1.6	5.15
								Figure 1h		bar graph	classical monocytes					non-classical monocytes					neutrophils					immature neutrophils					pDCs					NK cells					T cells					B cells
											0 dpi (naive)	2 dpi	3 dpi	5 dpi	14 dpi	0 dpi (naive)	2 dpi	3 dpi	5 dpi	14 dpi	0 dpi (naive)	2 dpi	3 dpi	5 dpi	14 dpi	0 dpi (naive)	2 dpi	3 dpi	5 dpi	14 dpi	0 dpi (naive)	2 dpi	3 dpi	5 dpi	14 dpi	0 dpi (naive)	2 dpi	3 dpi	5 dpi	14 dpi	0 dpi (naive)	2 dpi	3 dpi	5 dpi	14 dpi	0 dpi (naive)	2 dpi	3 dpi	5 dpi
											11.92	17.28	23.27	14.46	14.57	2.68	1.3	2.89	3.84	1.4	27.02	45.86	24.22	26.51	18.89	10.78	13.96	8.53	9.04	7.81	0.17	0.21	0.48	0.14	0.52	2.96	0.89	3.84	6.67	3.4	11.64	6.96	10.02	19.52	24.74	30.84	12.1	23.89	18.87
											15.19	12.29	26.41	9.39	12.99	0.63	1.13	2.57	2.11	2.48	33.04	42.91	19.68	35.66	17.69	11.66	15.53	7.71	12.8	4.26	0.25	0.18	0.42	0.21	0.45	1.39	0.87	4.44	6.65	3.41	9.81	11.57	13	16.3	27.68	26.3	14.73	22.67	16
											17.99	14.82	31.77	11.27	16.97	2.16	1.69	1.5	1.78	1.37	30.16	39.47	19.27	35.9	30.3	9.35	14.08	8.96	12.42	9.02	0.22	0.28	0.85	0.22	0.45	2.73	0.42	3.81	6.35	2.97	8.86	11.97	10.77	16.17	9.21	27.03	15.91	21.38	14.17
								Figure 1i		bar graph	0 dpi (naive)	2 dpi	3 dpi	5 dpi	14 dpi
											0.889831	3.13851	0.965792	0.926022	0.523017
											1.23788	2.22205	0.767872	1.50031	0.383875
											1.10086	1.92073	0.878072	1.59262	1.08499
[truncated: 1 more columns]

## Sheet: Figure 2
								Figure 2a		go ontology	The mass spectrometry proteomics data have been deposited to the ProteomeXchange Consortium via the PRIDE [1] partner repository with the dataset identifier PXD025164
								Figure 2b		box-and-whiskers plot	lung C4b						serum C4b
											uninfected	2 dpi	3 dpi	5 dpi	14 dpi		uninfected	2 dpi	3 dpi	5 dpi	14 dpi
											8.90378	9.3445	9.826	9.81861	8.7631		10.3543	10.7948	11.0018	10.778	10.1251
											8.60526	9.02659	9.20071	9.18821	10.0145		10.0977	10.7729	11.045	10.7008	10.0899
											8.02228	8.72049	9.28369	10.3942	8.61143		10.8038	10.8607	10.9795	10.892	10.2702
											8.43402	9.53679	8.90658	9.63287	7.94628		10.1932	10.7287	11.0651	10.74	9.98458
											8.58705	9.4189	9.75528	10.3451	7.78756		10.4949	10.7608		10.6417	10.2848
											7.43051	9.08128		10.9697			10.4215	10.765		10.5222	10.3031
											8.51804									10.8724
											7.81148
											8.57399
											7.85424
											8.76941
											8.12589
											lung Hp						serum Hp
											uninfected	2 dpi	3 dpi	5 dpi	14 dpi		uninfected	2 dpi	3 dpi	5 dpi	14 dpi
											9.83374	11.9168	11.7564	11.6598	9.05626		9.81457	13.7536	12.9495	12.8225	12.3984
											10.2027	12.0582	11.9976	11.0718	12.1562		10.5315	13.655	12.8916	12.8652	12.1908
											11.082	11.2215	11.8234	12.6981	11.1993		13.1022	13.4505	12.8773	12.2898	12.3581
											10.4807	12.6567	10.8461	11.8045	8.70721		11.7586	13.4649	12.9283	12.5761	9.86383
											9.11091	12.1307	12.0246	12.295	7.76477		12.3862	13.5863		13.077	12.2371
											9.18384	11.8479		13.8684			11.2077	13.5806		12.5133	11.4503
											9.4433									12.7428
											9.72052
											10.8678
											8.69063
											10.4191
											8.99181
											lung Hpx						serum Hpx
											uninfected	2 dpi	3 dpi	5 dpi	14 dpi		uninfected	2 dpi	3 dpi	5 dpi	14 dpi
											10.358	10.4508	11.0386	12.0213	10.2248		11.2606	12.1725	12.224	12.336	11.8299
											9.68652	10.9255	10.873	10.8089	11.6703		11.4639	12.2025	12.237	11.9938	11.7583
											9.89539	9.90096	10.7829	12.2997	10.651		11.7222	12.2555	12.2398	12.2571	11.8888
											10.102	11.4025	10.2031	11.4659	8.86921		11.393	12.4096	12.1352	11.8831	11.35
											9.78283	10.8046	11.0498	11.6022	8.86931		11.7152	12.1867		12.1179	11.6963
											8.50605	10.6023		13.1272			11.4296	12.2393		12.0013	11.2993
											9.86258									12.3833
											10.0161
											10.9935
											8.68585
											10.3478
											8.94433
											lung Igmh						serum Igmh
											uninfected	2 dpi	3 dpi	5 dpi	14 dpi		uninfected	2 dpi	3 dpi	5 dpi	14 dpi
											10.0303	9.77372	9.98841	10.975	10.1613		11.8962	11.421	12.0755	13.1577	12.1072
											9.60305	9.33719	9.56434	11.0332	11.847		11.4951	11.3372	11.5711	12.8467	11.9179
											8.30614	9.00636	9.5604	11.6434	10.0575		12.3551	11.5417	11.3751	12.3107	12.0039
											8.97589	9.95374	8.581	11.0844	9.7113		11.5675	11.8871	12.2081	13.0692	12.1879
											9.38771	9.51557	10.7115	11.3329	7.82944		11.7264	11.399		13.0666	12.2789
											8.13523	9.31794		11.6496			11.8718	11.9312		12.9626	12.0824
											9.42655									12.722
											9.18048
											10.1169
											8.48803
											9.152
											8.8027
											lung Igkv7-33						serum Igkv7-33
											uninfected	2 dpi	3 dpi	5 dpi	14 dpi		uninfected	2 dpi	3 dpi	5 dpi	14 dpi
											8.67439	10.0414	8.69799	11.1675	10.9866		11.8479	11.7923	11.4762	12.9981	12.6127
											9.57567	9.70676	9.23303	11.2438	13.153		11.5904	11.7764	11.5336	13.0386	12.6704
											8.43486	9.11574	9.57277	12.2403	11.2228		12.816	11.9444	11.4919	12.6091	12.7347
											9.46228	9.78709	9.10168	11.3245	10.758		12.0078	11.6101	11.6517	12.981	12.8795
											9.35168	9.67329	10.3916	10.645	10.0187		12.033	11.8378		12.9882	13.0128
												9.9966		12.4064			11.2545	11.7433		12.7994	12.4104
											8.98172									12.9675
											8.79622
											9.64348
											8.8571
											9.86811
											8.1426
											lung Itith3						serum Itith3
											uninfected	2 dpi	3 dpi	5 dpi	14 dpi		uninfected	2 dpi	3 dpi	5 dpi	14 dpi
											9.63932	8.47472	9.26589	9.9224	8.53526		10.8148	11.1159	11.1727	11.6839	10.6331
											8.20321	8.63934	7.68089	8.80041	9.45155		10.6744	11.1399	11.4214	11.6268	10.3752
											7.42156	7.84705	8.93084	10.257	8.70903		11.5668	11.09	11.3954	11.2471	10.7425
											9.18219	8.91981	8.20176	9.67016	7.76249		10.8877	11.2795	11.2021	11.2841	10.4642
											7.39568	9.6195	9.03979	10.0886	7.9782		10.8253	11.0942		11.3713	10.8549
												8.96041		10.27			10.7946	11.1949		11.2526	10.6699
											8.20198									11.5824
											8.66861
											8.44633
											6.40256
											8.13212
											7.36852
								Figure 2c		box-and-whiskers plot	lung Lgals3						lung Lgals3bp
											uninfected	2 dpi	3 dpi	5 dpi	14 dpi		uninfected	2 dpi	3 dpi	5 dpi	14 dpi
											9.22232	9.74023	9.754	10.6126	8.94507		10.9926	9.07886	9.51186	11.6447	9.41333
											9.32114	9.37996	8.98349	9.91539	9.33528		9.31827	10.2459	10.5214	10.3507
											8.73249	9.79849	9.49937	10.3155	9.47148		9.20899	9.76454	10.6517	11.2062	8.70885
											9.01236	8.99438	9.8246	9.99891	10.2857		9.65717	8.87336	9.2389	11.119	8.30099
											9.00007	9.28535	9.74652	10.8146	9.6394			10.7925	8.86271	11.479	9.38439
											9.89816	9.51505		9.71288				9.631		11.029
											9.02312						6.87672
											8.75374						8.9095
											9.5191						8.74269
											9.54744						9.16835
											9.5589						10.0183
											9.27014						8.43907

## Sheet: Figure 3
								Figure 3		dot plots	Raw and processed data is available at the NCBI gene expression omnibus, entry GSE162208. The code used for data analysis is available at github.com, https://github.com/Berlin-Hamster-Single-Cell-Consortium. Further supplementary data is available at http://www.mdc-berlin.de/singlecell-SARSCoV2.

## Sheet: Figure 4
									Figure 4a		dot plots	Raw and processed data is available at the NCBI gene expression omnibus, entry GSE162208. The code used for data analysis is available at github.com, https://github.com/Berlin-Hamster-Single-Cell-Consortium. Further supplementary data is available at http://www.mdc-berlin.de/singlecell-SARSCoV2.
									Figure 4b		dot plots	Raw and processed data is available at the NCBI gene expression omnibus, entry GSE162208. The code used for data analysis is available at github.com, https://github.com/Berlin-Hamster-Single-Cell-Consortium. Further supplementary data is available at http://www.mdc-berlin.de/singlecell-SARSCoV2.
									Figure 4c	upper panel	bar graph	Cxcl10 - fraction of cells expressing the gene				Raw and processed data is available at the NCBI gene expression omnibus, entry GSE162208. The code used for data analysis is available at github.com, https://github.com/Berlin-Hamster-Single-Cell-Consortium. Further supplementary data is available at http://www.mdc-berlin.de/singlecell-SARSCoV2.
												blood		lung
												d0	d2	d0	d2
												0.0159151	0.110294	0.0225989	0.312939
												0.00905797	0.0460123	0.0217143	0.150993
												0.00692841	0.116223	0.0291519	0.217518
										lower panel	box-whiskers	Cxcl10 - expression in cells positive for the gene				Raw and processed data is available at the NCBI gene expression omnibus, entry GSE162208. The code used for data analysis is available at github.com, https://github.com/Berlin-Hamster-Single-Cell-Consortium. Further supplementary data is available at http://www.mdc-berlin.de/singlecell-SARSCoV2.
									Figure 4d	upper left panel	bar graph	Isg15 - fraction of cells expressing the gene				Raw and processed data is available at the NCBI gene expression omnibus, entry GSE162208. The code used for data analysis is available at github.com, https://github.com/Berlin-Hamster-Single-Cell-Consortium. Further supplementary data is available at http://www.mdc-berlin.de/singlecell-SARSCoV2.
												AT 2					monocytic macrophages
												d0	d2	d3	d5	d14	d0	d2	d3	d5	d14
												0.0306122	0.551471	0.517483	0.897959	0.0679612	0.0212264	0.980624	0.985423	0.971698	0.0584615
												0.172414	0.448864	0.418033	0.610442	0.0342857	0.0458716	0.970827	0.963855	0.933066	0.0830671
												0.0406699	0.516129	0.333333	0.952632	0.0711297	0.077686	0.981229	0.966292	0.983725	0.14248
										lower left panel	box-whiskers	Isg15 - expression in cells positive for the gene				Raw and processed data is available at the NCBI gene expression omnibus, entry GSE162208. The code used for data analysis is available at github.com, https://github.com/Berlin-Hamster-Single-Cell-Consortium. Further supplementary data is available at http://www.mdc-berlin.de/singlecell-SARSCoV2.
										upper right panel	bar graph	Cxcl10 - fraction of cells expressing the gene				Raw and processed data is available at the NCBI gene expression omnibus, entry GSE162208. The code used for data analysis is available at github.com, https://github.com/Berlin-Hamster-Single-Cell-Consortium. Further supplementary data is available at http://www.mdc-berlin.de/singlecell-SARSCoV2.
												AT 2					monocytic macrophages
												d0	d2	d3	d5	d14	d0	d2	d3	d5	d14
												0.0170068	0.102941	0.0629371	0.346939	0.0242718	0.00943396	0.316469	0.209913	0.714286	0.00307692
												0.0498084	0.0397727	0.045082	0.212851	0.0114286	0.0238532	0.150729	0.178046	0.65328	0.0255591
												0.0358852	0.0645161	0.0323625	0.357895	0.0209205	0.0297521	0.216724	0.178371	0.742315	0.0237467
										lower right panel	box-whiskers	Cxcl10 - expression in cells positive for the gene				Raw and processed data is available at the NCBI gene expression omnibus, entry GSE162208. The code used for data analysis is available at github.com, https://github.com/Berlin-Hamster-Single-Cell-Consortium. Further supplementary data is available at http://www.mdc-berlin.de/singlecell-SARSCoV2.

## Sheet: Figure 5
							Figure 5a		UMAPs	Raw and processed data is available at the NCBI gene expression omnibus, entry GSE162208. The code used for data analysis is available at github.com, https://github.com/Berlin-Hamster-Single-Cell-Consortium. Further supplementary data is available at http://www.mdc-berlin.de/singlecell-SARSCoV2.
							Figure 5b-e		Immunohistochemistry	raw material will be made available upon request
							Figure 5f		UMAPs	Raw and processed data is available at the NCBI gene expression omnibus, entry GSE162208. The code used for data analysis is available at github.com, https://github.com/Berlin-Hamster-Single-Cell-Consortium. Further supplementary data is available at http://www.mdc-berlin.de/singlecell-SARSCoV2.
							Figure 5g		expression dot plots	Raw and processed data is available at the NCBI gene expression omnibus, entry GSE162208. The code used for data analysis is available at github.com, https://github.com/Berlin-Hamster-Single-Cell-Consortium. Further supplementary data is available at http://www.mdc-berlin.de/singlecell-SARSCoV2.
							Figure 5h	upper panel	bar graph	Isg15 - fraction of cells expressing the gene				Raw and processed data is available at the NCBI gene expression omnibus, entry GSE162208. The code used for data analysis is available at github.com, https://github.com/Berlin-Hamster-Single-Cell-Consortium. Further supplementary data is available at http://www.mdc-berlin.de/singlecell-SARSCoV2.
										AT2								monocytic macrophages
										d0 - virus	d2 - virus	d2 + virus	d3 - virus	d3 + virus	d5 -virus	d5 + virus	d14 - virus	d0 - virus	d2 - virus	d2 + virus	d3 - virus	d3 + virus	d5 -virus	d5 + virus	d14 - virus
										0.0306122	0.529915	0.684211	0.523438	0.466667	0.897959	0.5	0.0679612	0.0212264	0.980341	0.981928	0.985714	0.982143	0.969477	1	0.0584615
										0.172414	0.444444	0.6	0.407895	0.5625	0.619048	0.5	0.0342857	0.0458716	0.97084	0.970588	0.962857	0.978723	0.924012	1	0.0830671
										0.0406699	0.504132	1	0.32	0.389831	0.957447	N/A	0.0711297	0.077686	0.979742	1	0.963158	0.978873	0.981964	1	0.14248
								lower panel	box-and-whiskers	Raw and processed data is available at the NCBI gene expression omnibus, entry GSE162208. The code used for data analysis is available at github.com, https://github.com/Berlin-Hamster-Single-Cell-Consortium. Further supplementary data is available at http://www.mdc-berlin.de/singlecell-SARSCoV2.
							Figure 5i	upper panel	bar graph	Cxcl10 - fraction of cells expressing the gene				Raw and processed data is available at the NCBI gene expression omnibus, entry GSE162208. The code used for data analysis is available at github.com, https://github.com/Berlin-Hamster-Single-Cell-Consortium. Further supplementary data is available at http://www.mdc-berlin.de/singlecell-SARSCoV2.
										AT2								monocytic macrophages
										d0 - virus	d2 - virus	d2 + virus	d3 - virus	d3 + virus	d5 -virus	d5 + virus	d14 - virus	d0 - virus	d2 - virus	d2 + virus	d3 - virus	d3 + virus	d5 -virus	d5 + virus	d14 - virus
										0.0170068	0.0940171	0.157895	0.0625	0.0666667	0.346939	0.444444	0.0242718	0.00943396	0.269987	0.53012	0.174603	0.607143	0.694767	0.962963	0.00307692
										0.0498084	0.0409357	0	0.0438596	0.0625	0.194805	0.5	0.0114286	0.0238532	0.132075	0.470588	0.165714	0.361702	0.620061	0.898876	0.0255591
										0.0358852	0.0661157	0	0.028	0.0508475	0.356383	N/A	0.0209205	0.0297521	0.174954	0.744186	0.138596	0.338028	0.723447	0.916667	0.0237467
								lower panel	box-and-whiskers	Raw and processed data is available at the NCBI gene expression omnibus, entry GSE162208. The code used for data analysis is available at github.com, https://github.com/Berlin-Hamster-Single-Cell-Consortium. Further supplementary data is available at http://www.mdc-berlin.de/singlecell-SARSCoV2.
							Figure 5j	upper panel	bar graph	Cxcl10 in monocytic macrophages			Raw and processed data is available at the NCBI gene expression omnibus, entry GSE162208. The code used for data analysis is available at github.com, https://github.com/Berlin-Hamster-Single-Cell-Consortium. Further supplementary data is available at http://www.mdc-berlin.de/singlecell-SARSCoV2.
										d0 - virus	d2 - virus	d2 + virus low	d2 + virus mid	d2 + virus high	d3 - virus	d3 + virus low	d3 + virus mid	d3 + virus high	d5 - virus	d5 + virus low	d5 + virus mid	d5 + virus high	d14 - virus
										0.00943396	0.269987	0.454545	0.425926	0.701754	0.174603	0.368421	0.555556	0.894737	0.694767	1	1	0.894737	0.00307692
										0.0238532	0.132075	0.363636	0.454545	0.583333	0.165714	0.25	0.2	0.625	0.620061	0.966667	0.827586	0.9	0.0255591
										0.0297521	0.174954	0.5	0.785714	0.933333	0.138596	0.12766	0.170213	0.708333	0.723447	1	0.771429	0.972973	0.0237467
								lower panel	box-and-whiskers	Raw and processed data is available at the NCBI gene expression omnibus, entry GSE162208. The code used for data analysis is available at github.com, https://github.com/Berlin-Hamster-Single-Cell-Consortium. Further supplementary data is available at http://www.mdc-berlin.de/singlecell-SARSCoV2.

## Sheet: Figure 6
									Figure 6a		UMAP	Raw and processed data is available at the NCBI gene expression omnibus, entry GSE162208. The code used for data analysis is available at github.com, https://github.com/Berlin-Hamster-Single-Cell-Consortium. Further supplementary data is available at http://www.mdc-berlin.de/singlecell-SARSCoV2.
									Figure 6b		expression dot blot	Raw and processed data is available at the NCBI gene expression omnibus, entry GSE162208. The code used for data analysis is available at github.com, https://github.com/Berlin-Hamster-Single-Cell-Consortium. Further supplementary data is available at http://www.mdc-berlin.de/singlecell-SARSCoV2.
									Figure 6c		expression dot blot	Raw and processed data is available at the NCBI gene expression omnibus, entry GSE162208. The code used for data analysis is available at github.com, https://github.com/Berlin-Hamster-Single-Cell-Consortium. Further supplementary data is available at http://www.mdc-berlin.de/singlecell-SARSCoV2.

## Sheet: Figure 7
										Figure 7a		UMAP	Raw and processed data is available at the NCBI gene expression omnibus, entry GSE162208. The code used for data analysis is available at github.com, https://github.com/Berlin-Hamster-Single-Cell-Consortium. Further supplementary data is available at http://www.mdc-berlin.de/singlecell-SARSCoV2.
										Figure 7b		bar graph	CD4+					CD8+					NK					ILCs
													0 dpi (naive)	2 dpi	3 dpi	5 dpi	14 dpi	0 dpi (naive)	2 dpi	3 dpi	5 dpi	14 dpi	0 dpi (naive)	2 dpi	3 dpi	5 dpi	14 dpi	0 dpi (naive)	2 dpi	3 dpi	5 dpi	14 dpi
													1.45168	0.527216	1.7949	4.77995	3.51992	0.325115	0.179151	0.388704	1.61956	1.04462	0.46121	0.639825	1.20041	3.17164	1.32849	0.132314	0.0665418	0.34869	0.303667	0.510956
													1.42199	1.55771	1.97783	2.3525	3.78178	0.384729	0.340111	0.438459	0.844486	0.994068	0.358326	0.598595	1.38687	1.44769	1.39386	0.135787	0.238078	0.281186	0.235798	0.68072
													1.8866	2.24554	2.05651	2.67242	1.65353	0.345975	0.525076	0.495942	1.06652	0.40377	0.632809	0.625622	1.40186	1.7714	1.31385	0.171509	0.318397	0.304178	0.2084	0.442224
										Figure 7c		expression dot blots	Raw and processed data is available at the NCBI gene expression omnibus, entry GSE162208. The code used for data analysis is available at github.com, https://github.com/Berlin-Hamster-Single-Cell-Consortium. Further supplementary data is available at http://www.mdc-berlin.de/singlecell-SARSCoV2.
										Figure 7d		bar graph	% Ifng / NK						% Ifng / CD4+						% Ifng / CD8+
													0 dpi (naive)	2 dpi	3 dpi	5 dpi	14 dpi		0 dpi (naive)	2 dpi	3 dpi	5 dpi	14 dpi		0 dpi (naive)	2 dpi	3 dpi	5 dpi	14 dpi
													45.9016	66.4	72.3809	60.2837	42.735		2.86458	22.3301	5.09554	29.1765	1.93548		2.32558	11.4286	11.7647	39.5833	7.6087
													45.2632	70.4545	59.7938	61.7424	46.5116		2.38727	3.49345	6.0241	28.2051	4.57143		2.94118	2	13.0435	38.961	8.69565
													47.6636	72.3214	61.7925	59.5156	46.8293		2.50784	5.47264	4.50161	35.5505	4.65116		8.54701	3.19149	10.6667	51.1494	7.93651
										Figure 7e		bar graph	% Gzma / CD4+						% Gzma / CD8+
													0 dpi (naive)	2 dpi	3 dpi	5 dpi	14 dpi		0 dpi (naive)	2 dpi	3 dpi	5 dpi	14 dpi
													2.08333	30.0971	22.9299	56.7059	5.16129		1.16279	22.8571	22.0588	71.5278	14.1304
													3.18302	17.0306	18.5542	54.0793	6.28571		3.92157	10	20.6522	68.8312	14.1304
													2.03762	14.1791	15.4341	83.4862	5.42636		10.2564	8.51064	17.3333	86.7816	11.1111
										Figure 7f		bar graph	fraction of cells expressing one or both of two cell type markers and Gzma						Raw and processed data is available at the NCBI gene expression omnibus, entry GSE162208. The code used for data analysis is available at github.com, https://github.com/Berlin-Hamster-Single-Cell-Consortium. Further supplementary data is available at http://www.mdc-berlin.de/singlecell-SARSCoV2.
													AT2					monocytic macrophages					endothelial cells					AT1
													d0	d2	d3	d5	d14	d0	d2	d3	d5	d14	d0	d2	d3	d5	d14	d0	d2	d3	d5	d14
													0.0170068	0.0882353	0.111888	0.0408163	0.00485437	0.0141509	0.0914962	0.106414	0.11186	0.0123077	0.0139721	0.0588235	0.103825	0.513514	0.0251572	0.0384615	0.0804598	0.114286	0.375	0.0125
													0.0306513	0.0681818	0.0942623	0.0361446	0.00571429	0.012844	0.0615883	0.108434	0.0522088	0.00958466	0.0148423	0.0586319	0.0916335	0.446524	0.0147059	0.0657895	0.0307692	0.08	0.108696	0
													0.0143541	0.169355	0.038835	0.0842105	0.0292887	0.00826446	0.0631399	0.0477528	0.128391	0.0369393	0.0249221	0.0916031	0.0761246	0.699588	0.0228216	0.0454545	0.0588235	0.0363636	0.285714	0.0446429
										Figure 7g		histopathology	raw material can be made available upon reasonable request
										Figure 7h		plot graph	0 dpi (naive)	2 dpi	3 dpi	5 dpi	14 dpi
													0.5	0.5	0.5	0.0039062	0.0019531
													0.5	0.5	0.5	0.0019531	0.0078125
													0.5	0.5	0.5	0.0039062	0.0039062

## Sheet: Supplementary Figure 2
	Figure S2a		SARS-CoV-2
		0	100	100	100	100	100	100	100	100	100	100	100	100	100	100	100	100	100	100	100	100	100	100	100	100
		1	99.48	99.06	97.78	98.82	100.27	100.96	98.78	92.04	99.82	97.93	100.71	99.91	98.63	100.3	102.9	98.59	100.24	100.62	97.89	97.91	96.49	100.41	98.76	98.41
		2	95.12	95.48	95.4	97	96.38	97.79	93.88	90.41	97.61	94.17	97.79	94.03	94.43	99.1	98.06	95.23	95.54	95.58	91.8	95.18	94.54	96.24	94.8	94.46
		3				98.58	99.12	97.6	91.92	92.12	98.8	94.55	96.99	92.5	94.73	96.39		93.51	92.2		88.56	93.81	93.53	93.88	91.93
		4							90.05	94.86	97.33	95.58	99.38	92.13	94.73				91.64		88.07		93.53	93.22	90.69
		5							86.87	98.46	94.11	93.98	97.08	89.33	93.51				89.73		86.93		90.09	91.1	88.44
		6										95.3	97.17	91.5	93.51						86.85			90.53
		7										96.8	99.56	96.93	97.33						92.86			92
		8										98.59	104.52	97.38	99.39						96.27			91.84
		9										97.46	107.71	99.28	101.22						106.74			95.02
		10										97.65	108.86	100.63	99.77						101.06			95.1
		11										98.59	108.5	103.16	100.99						102.44			96
		12										99.91	110.45	103.25	103.89						104.38			96.49
		13										98.12	113.11	101.99	102.52						104.46			97.22
		14										97.84	112.58	102.26	102.29						105.03			96.65
	Figure S2b		2 dpi	3 dpi	5 dpi	14 dpi
			45000000	2800000000	50	50
			950000000	5100000000	50	50
			380000000	100000000	2000000	50
			820000000	158000000	3600000	50
			5800000000	188000000	4800000	50
			940000000	1300000000	50	50
	Figure S2c		2 dpi	3 dpi	5 dpi	14 dpi
			638497	2082085	176000	209
			1384761	1768168	65300	189
			276757	1504002	329000	240
			652249	465440	114589	3079.66
			829945	817764	48018.9	829.25
			366554	1032742	5937.28	2034.93
	Figure S2d		2 dpi	3 dpi	5 dpi	14 dpi
			4424800	3803214	304443	150.302
			942425	1205147	347370	225.694
			1158088	1045759	56276.9	240.779
			818364	2500146	754337	237.326
			5785080	938133	1089198	476.115
			289518	456982	1323781	24.6005
	Figure S2l		2 dpi	3 dpi	5 dpi	14 dpi
			2.07143	1.42857	2.42857	1.28571
			1.85714	2.14286	2	1.35714
			0.928571	2.14286	3	1.14286
			1.85714	0	2.85714	0.642857
			1.71429	2.21429	3	1.64286
			0.714286	2.14286	2.57143	1.07143
	Figure S2m		2 dpi	3 dpi	5 dpi	14 dpi
			0.5	0	2.75	0
			0.5	0.5	1	0
			0	0	0	0.5
			1	1.75	2.5	0
			1.5	2	3.75	0.5
			0.75	1.75	2.75	0
	Figure S2n		2 dpi	3 dpi	5 dpi	14 dpi
			2.5	2.167	2.667	2
			2.667	2.667	2.5	2
			1.667	2.5	3.167	1.667
			2	0	2.833	1.5
			2.167	2.5	3.333	3
			1.667	2.5	3.167	2.5

## Sheet: Supplementary Figure 3
							Figure S3a		gene expression heat map / UMAP	Raw and processed data is available at the NCBI gene expression omnibus, entry GSE162208. The code used for data analysis is available at github.com, https://github.com/Berlin-Hamster-Single-Cell-Consortium. Further supplementary data is available at http://www.mdc-berlin.de/singlecell-SARSCoV2.
							Figure S3b		UMAPs	Raw and processed data is available at the NCBI gene expression omnibus, entry GSE162208. The code used for data analysis is available at github.com, https://github.com/Berlin-Hamster-Single-Cell-Consortium. Further supplementary data is available at http://www.mdc-berlin.de/singlecell-SARSCoV2.
							Figure S3c		bar graph with plots	AT 1					AT 2					ciliated					endothelial					fibroblast					smooth muscle
										0 dpi (naive)	2 dpi	3 dpi	5 dpi	14 dpi	0 dpi (naive)	2 dpi	3 dpi	5 dpi	14 dpi	0 dpi (naive)	2 dpi	3 dpi	5 dpi	14 dpi	0 dpi (naive)	2 dpi	3 dpi	5 dpi	14 dpi	0 dpi (naive)	2 dpi	3 dpi	5 dpi	14 dpi	0 dpi (naive)	2 dpi	3 dpi	5 dpi	14 dpi
										294872	445318	200068	89975.6	908367	1.11144e+06	696130	817421	551100	2.33904e+06	41584.5	133084	51446.1	157457	113546	1.89398e+06	696130	1.04607e+06	1.66455e+06	3.61076e+06	487673	378777	171487	224939	488247	223044	527216	80027.2	157457	386056
										286661	442144	238293	252249	1.14534e+06	984453	1.19719e+06	1.16287e+06	1.36543e+06	1.89089e+06	41490.3	102033	95317.3	71287.7	183686	2.03303e+06	2.08828e+06	1.19623e+06	2.05089e+06	4.40847e+06	452622	564584	200166	334504	432203	196136	360518	195400	93222.4	291737
										130110	189921	363691	128717	717813	1.23605e+06	692653	2.04328e+06	1.16459e+06	1.53176e+06	88711.6	50273.2	85963.3	140976	108954	949214	1.46351e+06	1.91103e+06	1.48944e+06	3.08916e+06	206994	391014	443042	404540	435815	159681	156406	304178	104200	205090
							Figure S3d		bar graph with plots	AT 1					AT 2					ciliated					endothelial					fibroblast					smooth muscle
										0 dpi (naive)	2 dpi	3 dpi	5 dpi	14 dpi	0 dpi (naive)	2 dpi	3 dpi	5 dpi	14 dpi	0 dpi (naive)	2 dpi	3 dpi	5 dpi	14 dpi	0 dpi (naive)	2 dpi	3 dpi	5 dpi	14 dpi	0 dpi (naive)	2 dpi	3 dpi	5 dpi	14 dpi	0 dpi (naive)	2 dpi	3 dpi	5 dpi	14 dpi
										2.5641	2.71536	1.19088	0.279427	3.18725	9.66469	4.24469	4.8656	1.71149	8.20717	0.361604	0.811486	0.306227	0.488998	0.398406	16.4694	4.24469	6.22661	5.1694	12.6693	4.24063	2.30961	1.02076	0.698568	1.71315	1.93951	3.21473	0.476353	0.488998	1.35458
										2.33057	2.40296	1.38543	1.41713	3.74294	8.00368	6.50647	6.76088	7.67098	6.17938	0.33732	0.554529	0.55417	0.400493	0.600282	16.5287	11.3494	6.95484	11.5219	14.4068	3.67985	3.06839	1.16376	1.87924	1.41243	1.5946	1.95933	1.13605	0.523722	0.95339
										1.03262	1.03218	1.65314	0.595914	3.51869	9.8099	3.76442	9.28765	5.3916	7.50864	0.70406	0.273224	0.390742	0.652667	0.534087	7.53344	7.95386	8.6865	6.89557	15.1429	1.64281	2.12508	2.01383	1.87287	2.13635	1.26731	0.85003	1.38263	0.482406	1.00534
							Figure S3e		gene expression heat map / UMAP	Raw and processed data is available at the NCBI gene expression omnibus, entry GSE162208. The code used for data analysis is available at github.com, https://github.com/Berlin-Hamster-Single-Cell-Consortium. Further supplementary data is available at http://www.mdc-berlin.de/singlecell-SARSCoV2.
							Figure S3f		bar graph with plots	classical monocytes					non-classical monocytes					neutrophils					immature neutrophils					pDCs					NK cells					T cells					B cells
										0 dpi (naive)	2 dpi	3 dpi	5 dpi	14 dpi	0 dpi (naive)	2 dpi	3 dpi	5 dpi	14 dpi	0 dpi (naive)	2 dpi	3 dpi	5 dpi	14 dpi	0 dpi (naive)	2 dpi	3 dpi	5 dpi	14 dpi	0 dpi (naive)	2 dpi	3 dpi	5 dpi	14 dpi	0 dpi (naive)	2 dpi	3 dpi	5 dpi	14 dpi	0 dpi (naive)	2 dpi	3 dpi	5 dpi	14 dpi	0 dpi (naive)	2 dpi	3 dpi	5 dpi	14 dpi
										400512	414720	432822	325350	764925	90048	31200	53754	86400	73500	907872	1100640	450492	596475	991725	362208	335040	158658	203400	410025	5712	5040	8928	3150	27300	99456	21360	71424	150075	178500	391104	167040	186372	439200	1298850	1036224	290400	444354	424575	1381275
										346332	319540	364458	178410	623520	14364	29380	35466	40090	119040	753312	1115660	271584	677540	849120	265848	403780	106398	243200	204480	5700	4680	5796	3990	21600	31692	22620	61272	126350	163680	223668	300820	179400	309700	1328640	599640	382980	312846	304000	1416000
										638645	296400	470196	180320	873955	76680	33800	22200	28480	70555	1070680	789400	285196	574400	1560450	331925	281600	132608	198720	464530	7810	5600	12580	3520	23175	96915	8400	56388	101600	152955	314530	239400	159396	258720	474315	959565	318200	316424	226720	1392045

## Sheet: Supplementary Figure 4
														Figure S4a		expression dot blots	Raw and processed data is available at the NCBI gene expression omnibus, entry GSE162208. The code used for data analysis is available at github.com, https://github.com/Berlin-Hamster-Single-Cell-Consortium. Further supplementary data is available at http://www.mdc-berlin.de/singlecell-SARSCoV2.
														Figure S4b		expression dot blots	Raw and processed data is available at the NCBI gene expression omnibus, entry GSE162208. The code used for data analysis is available at github.com, https://github.com/Berlin-Hamster-Single-Cell-Consortium. Further supplementary data is available at http://www.mdc-berlin.de/singlecell-SARSCoV2.
														Figure S4c		gene expression heat map	Raw and processed data is available at the NCBI gene expression omnibus, entry GSE162208. The code used for data analysis is available at github.com, https://github.com/Berlin-Hamster-Single-Cell-Consortium. Further supplementary data is available at http://www.mdc-berlin.de/singlecell-SARSCoV2.
														Figure S4d		gene expression heat map	Raw and processed data is available at the NCBI gene expression omnibus, entry GSE162208. The code used for data analysis is available at github.com, https://github.com/Berlin-Hamster-Single-Cell-Consortium. Further supplementary data is available at http://www.mdc-berlin.de/singlecell-SARSCoV2.
														Figure S4e		fraction of diff. Regulated proteins	Lung			Serum
																	dpi	N regulated proteins vs. dpi	% of DE proteins in Lung tissue	dpi	N regulated proteins vs. Dpi	% of DE proteins in Serum
																	control	0	0	control	0	0
																	2	11	0.932203	2	22	11.7647
																	3	18	1.52542	3	20	10.6952
																	5	150	12.7119	5	25	13.369
																	14	19	1.61017	14	12	6.41711
														Figure S4f		linear regression analysis	Genomics_lung	1.52883	-3.22623	-0.865404	-0.709253	-2.37332	1.66405	1.75325	-1.72363	-1.54714	-1.92428	-1.30976	1.20817	-1.20637	0.996631	0.730108	1.0781	-0.730158	-1.39354	3.47504	1.27916	1.31217	-0.895365	-1.13599	0.800512	-1.95828	0.694063	-1.08165	-1.1759	-1.65634	-0.795265	-1.80145	-0.514815
																	logFC_ClassInfec_D05 - ClassCont_D05	1.36696	-1.08405	-0.809538	-0.890296	-1.20128	1.55849	1.45599	-0.832497	-1.11428	-0.872014	-0.967068	0.64912	-0.999932	0.903969	0.908467	2.30643	-0.652425	-1.23235	1.87547	0.65423	0.635594	-0.55587	-1.10643	1.03656	-0.769553	1.31307	-1.31481	-0.999246	-0.94984	-0.865632	-1.27235	-0.723136
														Figure S4g		go ontology	The mass spectrometry proteomics data have been deposited to the ProteomeXchange Consortium via the PRIDE [1] partner repository with the dataset identifier PXD025164
														Figure S4h		box-and-whiskers	serum Actg1					serum Apoa1					serum Apoc1					serum Gsn					serum Hp					serum Itih3					serum Lbp
																	uninfected control	2 dpi	3 dpi	5 dpi	14 dpi	uninfected control	2 dpi	3 dpi	5 dpi	14 dpi	uninfected control	2 dpi	3 dpi	5 dpi	14 dpi	uninfected control	2 dpi	3 dpi	5 dpi	14 dpi	uninfected control	2 dpi	3 dpi	5 dpi	14 dpi	uninfected control	2 dpi	3 dpi	5 dpi	14 dpi	uninfected control	2 dpi	3 dpi
																	8.88796	9.59635	9.94554	9.97927		14.2821	14.2693	13.5094	13.5231	14.1846	9.18684	9.24143	8.66769	8.13861	9.65992	10.5519	9.88832	9.91624	9.4914	10.2193	9.81457	13.7536	12.9495	12.8225	12.3984	10.8148	11.1159	11.1727	11.6839	10.6331		8.72517	6.77339
																	11.2922	10.0896	9.09031	9.95528	7.30365	14.1455	14.1162	13.8402	13.7539	14.3437	9.11743	9.12101	8.76918	8.51957	9.46762	10.5677	9.84429	9.85816	9.52607	10.3307	10.5315	13.655	12.8916	12.8652	12.1908	10.6744	11.1399	11.4214	11.6268	10.3752	6.07679	8.51805	7.96653
																	8.90078	10.5303	9.71317	8.34582	9.16903	14.1498	13.5522	14.0027	13.4419	14.0675	8.45665	8.36431	9.23996	8.31077	9.03436	9.67582	9.8142	9.75973	9.79992	10.3272	13.1022	13.4505	12.8773	12.2898	12.3581	11.5668	11.09	11.3954	11.2471	10.7425	7.59999	8.54518	7.49229
																		10.6794	9.40994	7.7066		13.9898	13.9742	13.4993	13.8305	14.3997	9.02593	9.40471	8.43743	8.6718	9.9443	10.1872	9.60511	10.054	9.86074	10.504	11.7586	13.4649	12.9283	12.5761	9.86383	10.8877	11.2795	11.2021	11.2841	10.4642	6.90858	8.21344	7.35366
																	9.17053	9.90106		9.73353	7.58816	13.9509	14.0985		13.1842	14.0409	9.04048	8.7838		7.42122	9.27248	9.91704	9.75609		9.72079	10.239	12.3862	13.5863		13.077	12.2371	10.8253	11.0942		11.3713	10.8549	5.78025	8.83054
																	10.4542	9.78118		9.60216	8.76792	13.6178	14.2179		14.7886	15.0414	8.31276	9.52801		9.22839	9.75535	10.2734	9.58841		9.93555	10.2788	11.2077	13.5806		12.5133	11.4503	10.7946	11.1949		11.2526	10.6699	7.1891	8.24251
																				10.373					13.3241					8.5448					9.92145					12.7428					11.5824
[truncated: 58 more columns]

[truncated: 6 more sheets: Supplementary Figure 5, Supplementary Figure 6, Supplementary Figure 7, Supplementary Figure 8, Supplementary Figure 9, Table S3]
